# Supplementary material for: Comparative Analysis of Systemic Inflammatory Biomarkers Across Multiple Antiseizure Medications: A Single-Center Retrospective Cohort Study of 1782 Patients
Source: J Clin Med. 2025 Jul 22;14(15):5190. doi: 10.3390/jcm14155190 (PMC12347507; doi:10.3390/jcm14155190)
Supplement: Supplementary file 1 [file jcm-14-05190-s001.zip]

Archive with 1 entries (1 files):
- jcm-3749150-supplementary.pdf
